# Supplementary material for: Visualizing sound: counting wolves by using a spectral view of the chorus howling
Source: Front Zool. 2015 Sep 15;12:22. doi: 10.1186/s12983-015-0114-0 (PMC4570177; doi:10.1186/s12983-015-0114-0)
Supplement: Additional file 1: — R Script for wolf choruses analysis with Seewave package in R environment. (R 1 kb) [file 12983_2015_114_MOESM1_ESM.r]

#Analysis of wolves choruses with Seewave[1]

library(tuneR)# 
library(seewave)#Please respect the upload order for dipendencies 
Chorus1<-("Your directory/Wolves.wav")##

#play(Chorus1)# to listen the audio file

Chorus1<-readWave(Chorus1)#create the wave object for the spectrogram
Chorus1#to know file parameters
f <- 44100# Specify the Samplingrate value to compute the spectrogram 

#Spectrogram visualizations:  
par(mfrow=c(2,1))#2 rows, 1 column
Spectrogram<-spectro(Chorus1, f=f,osc=FALSE, scale=FALSE,flim=c(0,1.5),tlim=c(0,20),wl=2052,dB = "D")
#For narrow band spectrogram (that means good frequency resolutions, set high wl value) 
??spectro# for description,usage,arguments of the function "spectro" 
#or see [1] for detailed description of the arguments

#Spectrum visualization:
spec(Chorus1, f=f, at=(9.8),wl=4026,flim = c(0,1.5),norm=TRUE)
??spec# for description,usage,arguments of the function "spec"
#or see [1] for detailed description of the arguments

#End of the script


#References:
#1.	Sueur J, Aubin T, Simonis C (2008) Seewave: a free modular tool for sound analysis and synthesis. Bioacoustics 18: 213-226.##

 
